# Supplementary material for: Modeling Shear-Thinning Flow in Twin-Screw Extrusion Processes
Source: Pharmaceutics. 2025 Mar 9;17(3):353. doi: 10.3390/pharmaceutics17030353 (PMC11946691; doi:10.3390/pharmaceutics17030353)
Supplement: Supplementary file 1 [file pharmaceutics-17-00353-s001.zip]

Archive with 2 entries (2 files):
- data_rheology.csv
- data_screwelements.csv
