# Supplementary material for: Modeling Shear-Thinning Flow in Twin-Screw Extrusion Processes
Source: Pharmaceutics. 2025 Mar 9;17(3):353. doi: 10.3390/pharmaceutics17030353 (PMC11946691; doi:10.3390/pharmaceutics17030353)
Supplement: Supplementary file 1 [file pharmaceutics-17-00353-s001.zip › data_rheology.csv]

shearrate[1/s]	dynamic viscosity[Pas]	temperature[°C]	fluid[-]
0.009761447	104.9508591	20.00405273	silicone oil
0.014253122	106.0190201	20.00426636
0.020521501	106.3510132	20.00203857
0.029525286	106.2305374	20.00408325
0.042475648	106.1526489	20.00396118
0.061106939	106.0675812	20.00444946
0.087907866	106.0869446	20.00435791
0.126467928	106.0128708	20.00393066
0.181926668	105.8276825	20.00405273
0.261842221	105.6247253	20.00405273
0.376796395	105.3812332	20.00405273
0.542127609	104.9233017	20.00435791
0.009766364	105.4329681	20.00393066
0.014244693	106.592514	20.00405273
0.020523926	106.9742508	20.00405273
0.029524496	106.9888916	20.00405273
0.042481218	106.9417877	20.00438843
0.061121058	106.8233871	20.00405273
0.087897338	106.7923203	20.00405273
0.126458198	106.6782532	20.0045105
0.18199493	106.3752747	20.00396118
0.261695951	106.1465988	20.00405273
0.376594692	105.7372208	20.00402222
0.542206466	105.0181961	20.00420532
0.009773111	104.9132538	20.00405273
0.014262659	106.1054688	20.00396118
0.0205267	106.6078033	20.0041748
0.029528284	106.6520386	20.00396118
0.042467672	106.6987534	20.00402222
0.061107755	106.6618423	20.00435791
0.087938227	106.6017151	20.00435791
0.126500145	106.4825821	20.00405273
0.181955636	106.2832108	20.00438843
0.261718303	105.9339676	20.00402222
0.376681596	105.5042877	20.00438843
0.542292595	104.7458038	20.00402222
0.009816137	95.14402008	25.00429688
0.014291546	96.08869171	25.0039917
0.020564785	96.56595612	25.00411377
0.029585512	96.60629272	25.00408325
0.042574942	96.53444672	25.00438843
0.061243609	96.47167206	25.0039917
0.088074453	96.43258667	25.0039917
0.126714274	96.38327789	25.00438843
0.182329133	96.01931	25.00429688
0.262431592	95.66950989	25.00438843
0.377460271	95.16931915	25.00411377
0.543360651	94.43051147	25.00405273
0.009814986	95.35379791	25.00496826
0.014290572	96.28708649	25.00411377
0.020566501	96.66090393	25.00408325
0.029577775	96.68544769	25.00411377
0.042561244	96.65122986	25.00411377
0.061225545	96.63053894	25.00411377
0.088071041	96.64517975	25.00414429
0.126714602	96.60308075	25.00444946
0.182250112	96.3809967	25.00405273
0.262296081	96.13536835	25.00441895
0.377389729	95.72650909	25.00411377
0.543025076	95.16490173	25.0039917
0.009823622	94.92832184	25.00438843
0.014279254	96.10832214	25.00405273
0.020561302	96.4260025	25.00405273
0.029583767	96.49411011	25.00408325
0.042547986	96.52527618	25.00438843
0.0612204	96.54690552	25.00411377
0.088081002	96.55666351	25.00411377
0.126683682	96.46344757	25.00441895
0.182212248	96.41004181	25.0039917
0.262238652	96.10432434	25.00405273
0.377391338	95.79805756	25.00411377
0.542676032	95.51678467	25.00423584
0.009871267	86.77167511	30.00411377
0.014321154	87.52893829	30.00411377
0.020595929	87.92077637	30.00411377
0.029620456	88.00745392	30.00411377
0.042631391	87.89060211	30.00402222
0.061338998	87.85516357	30.0045105
0.088232793	87.83235168	30.00411377
0.126904473	87.72416687	30.00246582
0.182595968	87.6733551	30.00444946
0.262677163	87.40549469	30.00402222
0.377881944	87.19393921	30.00411377
0.543431461	87.02937317	30.00411377
0.009879513	86.48654175	30.00411377
0.014327661	87.29521942	30.00411377
0.02059293	87.69760895	30.00444946
0.029620696	87.78179169	30.00411377
0.042637069	87.6811142	30.00411377
0.061350442	87.65625	30.00411377
0.088226832	87.74040985	30.00411377
0.126976192	87.62722778	30.00411377
0.182639018	87.48844147	30.00441895
0.262761474	87.30340576	30.00411377
0.378014058	87.12644196	30.00441895
0.543465614	86.88596344	30.00411377
0.009871781	86.49626923	30.00411377
0.014323593	87.42025757	30.00411377
0.020592537	87.84903717	30.00411377
0.029613366	87.9080658	30.00411377
0.042637944	87.73258209	30.00411377
0.061346661	87.65774536	30.0039917
0.08821331	87.69265747	30.00411377
0.126918316	87.64279175	30.00447998
0.182637796	87.45388031	30.00444946
0.262629807	87.36231232	30.00411377
0.377712488	87.06439209	30.00411377
0.543884814	86.59231567	30.00402222
0.016142566	212.0817606	20.00405273	silicone rubber
0.023882782	207.1153022	20.00405273
0.037835028	202.1488438	20.00405273
0.061822478	197.1823855	20.00405273
0.105224542	192.2159271	20.00402222
0.180440441	173.0582733	20.00405273
0.301591218	148.4216766	20.00405273
0.491590887	125.0415916	20.00405273
0.795866013	102.8026276	20.00405273
1.284904957	83.50216293	20.00438843
2.077400446	69.91506004	20.00393066
3.359802008	59.56847572	20.00405273
5.443494797	51.92940521	20.00435791
8.853248596	46.14487267	20.00393066
14.52547646	41.15573215	20.00393066
23.36690331	37.09796047	20.00411377
38.14715958	33.27228355	20.00402222
62.06505966	28.975811	20.00402222
100.849823	29.54454803	20.00435791
0.015468149	222.8678352	20.00405273
0.024471845	217.9013768	20.00444946
0.039382793	212.9349184	20.00405273
0.064644396	207.9684601	20.00435791
0.108636431	202.1247253	20.00405273
0.181991652	182.8513031	20.00405273
0.299975544	156.3309326	20.00396118
0.488515139	131.1547165	20.00405273
0.795549691	107.530159	20.00396118
1.283607125	88.84898376	20.00435791
2.076929808	74.54413605	20.00435791
3.36892581	63.91766739	20.00405273
5.456488609	55.72337723	20.00420532
8.846323013	49.33756638	20.00396118
14.40603924	44.10899734	20.00402222
23.36309624	40.01560593	20.00405273
38.11997223	35.11959648	20.00435791
61.78782654	30.42038345	20.00405273
100.3302307	26.69597435	20.00444946
0.015451706	196.573618	20.00405273
0.015591703	201.5400764	20.00405273
0.02474816	196.573618	20.0041748
0.039907016	191.6071597	20.00438843
0.065557219	186.6407013	20.00405273
0.109809525	182.3071289	20.00402222
0.182977557	163.2652435	20.00405273
0.300023377	140.5124207	20.00405273
0.48755455	118.9284668	20.00405273
0.794454038	98.07509613	20.00402222
1.288580418	78.1553421	20.00435791
2.074284077	65.28598404	20.00402222
3.361664057	55.21928406	20.00405273
5.448973656	48.1354332	20.00405273
8.834886551	42.95217896	20.00405273
14.49483776	38.20246696	20.00405273
23.43738556	34.18031502	20.00411377
37.77491379	31.42497063	20.00405273
61.79030609	27.53123856	20.00435791
100.4735947	24.47288513	20.00405273
0.0154533	196.6856452	25.00423584
0.024738634	191.7191869	25.00405273
0.039981138	186.7527285	25.00405273
0.065924019	181.7862701	25.00411377
0.110547818	174.7198944	25.00438843
0.184073463	153.6751709	25.0045105
0.301680654	129.3546448	25.0039917
0.489976287	106.2950668	25.00435791
0.793911636	85.35507965	25.00408325
1.280727625	69.60853958	25.0039917
2.078333855	58.15476608	25.00408325
3.366691351	49.95849228	25.00441895
5.492502213	42.73266602	25.00408325
8.901667595	36.86973381	25.00438843
14.32771683	33.06433296	25.00405273
23.37494087	29.35523033	25.00396118
38.06475067	26.83271217	25.00408325
61.55669022	24.04428864	25.00408325
100.591713	21.28510284	25.00438843
0.01547666	190.001436	25.0039917
0.02496941	194.0017682	25.00411377
0.040457945	187.375096	25.00408325
0.066639684	175.4743238	25.00438843
0.111129008	171.1175867	25.00411377
0.183633968	138.0009613	25.00405273
0.299643427	119.1127014	25.00405273
0.485896856	101.5665359	25.0039917
0.78779465	86.40426636	25.00411377
1.283534527	69.4161644	25.00396118
2.081710339	55.71286774	25.00405273
3.371861458	46.73444366	25.00216064
5.440737724	41.83518219	25.00393066
8.816888809	37.48952103	25.00408325
14.41077709	33.50683784	25.00438843
23.36286354	30.15831184	25.00411377
37.82701492	27.54103088	25.00438843
61.81700134	24.26760483	25.0041748
100.137085	19.36569881	25.00408325
0.015570602	192.6289113	25.00441895
0.025094667	181.4423136	25.00405273
0.04070117	180.9325576	25.00411377
0.066951044	176.338929	25.00405273
0.18337971	129.6392136	25.00411377
0.298933566	113.2333755	25.00411377
0.484915763	97.45821381	25.00411377
0.788605869	82.49512482	25.0039917
1.293133497	64.10596848	25.00396118
2.07395339	52.2001152	25.0045105
3.368243217	43.10955429	25.00408325
5.407900333	38.12560654	25.00441895
8.892981529	33.14791489	25.0039917
14.38758087	29.06892967	25.00405273
23.35449791	26.22433853	25.00380859
37.9881897	24.8008213	25.0039917
61.29688263	22.14621735	25.00405273
100.352562	19.36569881	25.00441895
0.015512496	180.4465858	30.00411377
0.024883408	175.4801274	30.00441895
0.040295571	170.5136691	30.00411377
0.066521063	165.5472107	30.00411377
0.111445606	157.5322571	30.00411377
0.184521541	138.0140839	30.00411377
0.301389337	115.6706848	30.00405273
0.488721132	95.02661133	30.0045105
0.789572477	77.37324524	30.00441895
1.279434562	63.6360321	30.0039917
2.072338343	53.21175385	30.00444946
3.373396635	46.16199875	30.00411377
5.457741737	40.03068542	30.00441895
8.835572243	35.2369709	30.00411377
14.44776535	30.9564991	30.00411377
23.38820076	26.57668686	30.00411377
37.83980179	24.08691788	30.00411377
61.722229	21.42773151	30.00402222
100.1768341	19.40828514	30.00441895
0.015430883	173.2481605	30.00405273
0.024909217	168.2817021	30.0024353
0.040384904	163.3152438	30.0039917
0.066698179	158.3487854	30.00441895
0.111405261	151.9320374	30.00411377
0.183918267	134.7623749	30.0045105
0.299639225	115.5015488	30.00411377
0.485706389	98.10299683	30.00411377
0.790628076	81.71362305	30.00411377
1.288775325	63.22687912	30.0039917
2.066113472	51.78902054	30.00411377
3.359958887	44.00829315	30.00411377
5.406097412	39.85765076	30.00441895
8.79698658	34.76173401	30.00411377
14.40263271	30.43169212	30.00444946
23.38072205	27.58189201	30.00414429
37.9007988	24.69193649	30.00411377
62.11922836	21.79912281	30.0045105
100.6054077	18.17154694	30.00411377
0.015510413	164.9992286	30.00411377
0.024993503	160.0327702	30.00402222
0.040556692	155.0663119	30.00411377
0.066736557	150.0998535	30.00408325
0.111191243	145.9416046	30.00411377
0.183346719	131.3888016	30.00444946
0.298969895	114.2331467	30.00411377
0.486589789	96.47012329	30.00411377
0.788253367	80.12821198	30.00405273
1.28730011	63.44751358	30.00441895
2.079490662	52.35232544	30.00402222
3.35923481	44.27247238	30.00441895
5.474907875	35.98403358	30.00411377
8.959617615	32.97177315	30.00411377
14.34673977	29.38325882	30.00441895
23.36907196	26.58214378	30.00411377
37.92206192	25.75417709	30.00411377
61.8506012	22.71677685	30.00411377
100.4012756	18.54328728	30.00402222
0.004991347	136.793457	20.00435791	HEC solution
0.00500211	132.1995087	20.00438843
0.011383317	136.7657013	20.00405273
0.026073163	134.1515656	20.00393066
0.060271993	121.9180222	20.00405273
0.060344931	119.9584732	20.00405273
0.139200449	99.29188538	20.00435791
0.316629171	76.08378601	20.00402222
0.719993174	55.48754501	20.00402222
0.720381618	55.01331329	20.00405273
1.639552832	37.94660568	20.00405273
3.729289293	24.78270912	20.00435791
8.483569145	15.49791431	20.00405273
8.48779583	15.45207405	20.00444946
19.30920982	9.279195786	20.00405273
43.94248199	5.377931118	20.00405273
100.0013123	3.021814585	20.00405273
100.0041962	3.018485785	20.00426636
0.004992768	137.7017975	20.00435791
0.011373126	135.1165314	20.00405273
0.011388692	135.4463654	20.00444946
0.026089182	133.0480957	20.00405273
0.060315039	121.7157898	20.00438843
0.138996542	100.3667603	20.00438843
0.139258474	98.19485474	20.00402222
0.31673345	75.3055191	20.00432739
0.719994426	56.03600693	20.00405273
1.638888955	38.12971115	20.00402222
1.640026093	38.43972397	20.00396118
3.729460716	24.87779236	20.00396118
8.483627319	15.47072506	20.00405273
19.30758476	9.28217411	20.00405273
19.31137848	9.293865204	20.00405273
43.94404221	5.384139061	20.00435791
100.0016632	3.020027399	20.00402222
0.004999492	135.4501648	20.00420532
0.011378856	137.6205139	20.00405273
0.02605846	133.2942657	20.00402222
0.02610823	131.9533234	20.00444946
0.060332302	120.7110825	20.00405273
0.139189929	98.76081848	20.00405273
0.316597283	77.18315887	20.00405273
0.316823065	75.6341629	20.00426636
0.720310688	55.22956848	20.00405273
1.638940573	37.91955185	20.00405273
3.729157686	24.80488014	20.00405273
3.729694843	25.03603554	20.00396118
8.486055374	15.55283928	20.00402222
19.3080883	9.319428444	20.00438843
43.94241714	5.401272297	20.00438843
43.94470596	5.378976822	20.00402222
100.0030441	3.031225204	20.00432739
0.005062795	105.5858536	25.00405273
0.011526374	105.7637711	25.00405273
0.026346972	104.7982712	25.00438843
0.026358331	102.994957	25.00411377
0.060635526	94.96004486	25.00426636
0.139190882	79.32553101	25.00405273
0.316434264	62.10706329	25.00438843
0.316583365	62.27043152	25.00411377
0.720018744	46.77829361	25.0045105
1.638491631	32.72412491	25.0039917
3.728741407	21.75694847	25.00408325
3.729734182	21.74773598	25.00426636
8.484992027	13.80049992	25.0039917
19.30789948	8.399035454	25.00408325
43.93864822	4.943394661	25.00405273
43.94238663	4.935628414	25.00405273
100.001091	2.803540945	24.99938354
0.005060283	107.1876678	25.00441895
0.005067852	104.8011627	25.00411377
0.011532212	104.8174438	25.00408325
0.026353482	102.7455978	25.00441895
0.060614023	96.05365753	25.00396118
0.060663935	94.27487946	25.00429688
0.139208511	78.92743683	25.00408325
0.316465408	62.03353882	25.00405273
0.719809473	46.3941803	25.00405273
0.720300913	46.50478745	24.99938354
1.639069915	32.72265244	25.00411377
3.729024649	21.77903748	25.00408325
8.483462334	13.80338573	25.00441895
8.485566139	13.80731583	25.00438843
19.30913544	8.417168617	25.00411377
43.94007874	4.926564217	25.00408325
99.99940491	2.806395769	25.00408325
100.0011902	2.798014402	25.00405273
0.005062302	104.7588043	25.00438843
0.011521079	107.0731354	25.0041748
0.011533645	105.0631256	25.00432739
0.026357755	103.5377502	25.00411377
0.060622264	94.60284424	25.00441895
0.139185414	78.73671722	25.00438843
0.139215291	79.97658539	25.00411377
0.316510499	62.7210083	25.00408325
0.719833255	46.43558884	25.00408325
1.63845098	32.77069092	25.00405273
1.639089942	32.87479401	25.00441895
3.729263783	21.81977081	25.00438843
8.484321594	13.83609962	25.00405273
19.30615425	8.40662384	25.00405273
19.31008148	8.395742416	25.00438843
43.94164658	4.93355751	25.00411377
100.0005569	2.802697182	25.0045105
0.005094569	81.86844635	30.00411377
0.011600324	83.0920105	30.00411377
0.011643445	80.64309692	30.00441895
0.026530392	79.96138	30.00447998
0.06081555	74.52751923	30.00444946
0.139118612	62.89722443	30.00411377
0.139183357	64.05371094	30.00441895
0.316379637	51.4434967	30.00441895
0.719746232	38.99560165	30.0019165
1.638318896	28.09319496	30.00402222
1.638857007	28.16523743	30.00402222
3.72901988	19.09619141	30.00414429
8.484512329	12.31279755	30.00447998
19.30767822	7.608982086	30.00447998
19.30974007	7.625447273	30.00444946
43.94134903	4.539212227	30.00411377
100.0008545	2.603726625	30.00411377
0.005104773	82.90509796	30.00411377
0.011610819	81.2652359	30.00429688
0.026514802	81.67391968	30.00402222
0.026537532	79.40982056	30.00411377
0.060831498	73.6561203	30.00411377
0.139129296	63.16348648	30.00411377
0.31632641	50.97158051	30.00432739
0.316451609	50.76624298	30.00438843
0.719761848	39.22182083	30.00414429
1.638657808	28.21404076	30.00411377
3.728342533	19.11762047	30.00441895
3.729410172	19.08172417	30.00441895
8.485014915	12.32645988	30.00411377
19.30781555	7.629263401	30.00411377
43.93680191	4.54164362	30.00411377
43.94291306	4.528675079	30.00411377
100.0008621	2.603073835	30.00411377
0.005091101	81.42128754	30.00441895
0.005112729	80.74090576	30.00493774
0.011620419	81.6975174	30.00414429
0.026527438	80.41191864	30.00402222
0.06080965	75.56082153	30.00411377
0.06085011	74.14081573	30.00411377
0.139160782	63.39844894	30.00414429
0.316329479	51.13046646	30.00411377
0.719735205	39.11955261	30.00441895
0.720005631	38.93015289	30.00411377
1.638729453	28.13886833	30.00411377
3.728392601	19.10837173	30.00411377
8.484313965	12.34407997	30.00411377
8.486358643	12.32342052	30.00402222
19.30809402	7.622326851	30.00411377
43.93781662	4.531000614	30.00411377
99.99979401	2.605135679	30.00444946
100.005043	2.608157396	30.00411377
