# Supplementary material for: Modeling Shear-Thinning Flow in Twin-Screw Extrusion Processes
Source: Pharmaceutics. 2025 Mar 9;17(3):353. doi: 10.3390/pharmaceutics17030353 (PMC11946691; doi:10.3390/pharmaceutics17030353)
Supplement: Supplementary file 1 [file pharmaceutics-17-00353-s001.zip › data_screwelements.csv]

die[mm]	speed[1/s]	torque[Nm]	massflow[g/s]	temperature[°C]	delta_pressure[bar]	fluid[-]	screwelement[-]
2	0.084290081	0.443217305	0.048545801	24.53	1.648046598	silicone oil	GFA-20
2	0.08422045	0.424536968	0.04863919	24.53	1.627884207
2	0.084259758	0.417873005	0.048478743	24.53	1.627372947
3	0.084365033	0.364277565	0.15532574	24.53	1.06733128
3	0.084404444	0.364006948	0.158179734	24.53	1.086722544
3	0.084404444	0.360732175	0.157751976	24.53	1.082502964
4	0.084279488	0.363775397	0.216143279	24.53	0.770956075
4	0.08439129	0.344215939	0.221001937	24.53	0.79148614
4	0.084404444	0.338359433	0.220720664	24.53	0.788628671
5	0.083938273	0.331838408	0.258719125	24.53	0.565746887
5	0.08427302	0.321542983	0.262597593	24.53	0.568626883
5	0.084102667	0.335100133	0.26184737	24.53	0.565693409
6	0.084333603	0.305569543	0.282086151	24.53	0.450756543
6	0.08447021	0.305750093	0.285955167	24.53	0.445668698
6	0.084456905	0.298492941	0.286254402	24.53	0.452609766
12.5	0.083850523	0.309950444	0.293895485	24.53	0.392934783
12.5	0.084379517	0.295478339	0.29569603	24.53	0.394788851
12.5	0.08431275	0.290004794	0.294235803	24.53	0.399282228
2	0.121457732	0.619671056	0.075499648	24.53	2.368229735
2	0.119133543	0.599391113	0.073262472	24.53	2.31220763
2	0.119130868	0.587289291	0.073427146	24.53	2.29693656
3	0.120096174	0.513918498	0.23838082	24.53	1.557222172
3	0.119001169	0.502303221	0.236798836	24.53	1.53973359
3	0.118981672	0.494594217	0.236459757	24.53	1.538444569
4	0.121251258	0.47815486	0.333174154	24.53	1.128172557
4	0.121204707	0.47888707	0.333895931	24.53	1.137040576
4	0.117996707	0.46497177	0.327955591	24.53	1.109765687
5	0.120932355	0.447952814	0.395570574	24.53	0.828894038
5	0.11862938	0.439406605	0.388232947	24.53	0.818660503
5	0.118657658	0.438229747	0.388086023	24.53	0.827293972
6	0.120636946	0.421945648	0.430386748	24.53	0.681344943
6	0.118754705	0.413287106	0.423693651	24.53	0.660275573
6	0.118757734	0.414738225	0.423449161	24.53	0.668589748
12.5	0.121079167	0.423888651	0.443630234	24.53	0.586925027
12.5	0.118742452	0.415216055	0.432055473	24.53	0.571360536
12.5	0.118851867	0.430136426	0.432055473	24.53	0.564501714
2	0.157032548	0.784278676	0.100654637	24.53	2.980644307
2	0.156379475	0.766512659	0.099453278	24.53	2.950488037
2	0.156180939	0.750925396	0.099031954	24.53	2.924500823
3	0.156593397	0.640252973	0.319880739	24.53	1.977677326
3	0.155857895	0.630311268	0.318127703	24.53	1.96550506
3	0.15603918	0.626897908	0.318294359	24.53	1.957448787
4	0.15741624	0.592261052	0.441099486	24.53	1.45184845
4	0.156007033	0.583769981	0.436835008	24.53	1.427464316
4	0.156044771	0.581491831	0.436912215	24.53	1.44049814
5	0.156416007	0.563245802	0.517229134	24.53	1.068098994
5	0.155436363	0.549577836	0.514280397	24.53	1.06211185
5	0.155708318	0.5481337	0.51438769	24.53	1.056519443
6	0.156422508	0.530604007	0.563263187	24.53	0.866198385
6	0.155562909	0.525187357	0.559327993	24.53	0.857643143
6	0.155578236	0.524128117	0.559353265	24.53	0.865671385
12.5	0.157116678	0.499730508	0.575773823	24.53	0.746285576
12.5	0.155664594	0.494100083	0.568768752	24.53	0.734914009
12.5	0.155799246	0.491821493	0.567099661	24.53	0.733569949
2	0.201146888	0.993652123	0.133287423	24.53	3.693137472
2	0.20135234	0.979878107	0.132294442	24.53	3.64949883
2	0.200751567	0.970396926	0.13177121	24.53	3.619230643
3	0.200508686	0.80486811	0.42124976	24.53	2.454356341
3	0.200341917	0.809590945	0.421070766	24.53	2.451454789
3	0.200327573	0.825184478	0.420853109	24.53	2.44717709
4	0.200645113	0.737530447	0.573305077	24.53	1.793557698
4	0.200658949	0.73457483	0.572844691	24.53	1.801710131
4	0.200539718	0.737406505	0.561171203	24.53	1.831835175
5	0.200719054	0.684953563	0.670169467	24.53	1.352976916
5	0.200262941	0.676533073	0.666217676	24.53	1.361855524
5	0.200462867	0.675092655	0.662263175	24.53	1.382100704
6	0.200762547	0.650256422	0.726495107	24.53	1.094183434
6	0.200742904	0.643230843	0.724456678	24.53	1.1043854
6	0.200792407	0.640982499	0.723633857	24.53	1.116586073
12.5	0.200644471	0.604989405	0.737727111	24.53	0.929872866
12.5	0.200533135	0.597851441	0.735228955	24.53	0.930887871
12.5	0.200533135	0.597851441	0.735228955	24.53	0.930887871
2	0.122298818	0.411694887	0.046927824	28.49	1.484484343	GFA-30
2	0.121460209	0.402881664	0.046927824	28.49	1.471124965
2	0.121412203	0.398731485	0.046537634	28.49	1.471361982
2	0.158527789	0.599680684	0.062472903	28.49	1.943782471
2	0.156149777	0.59239133	0.062472903	28.49	1.911002995
2	0.156174155	0.583789203	0.062293331	28.49	1.902367285
2	0.201449029	0.777289204	0.082632892	28.49	2.433458462
2	0.201861909	0.766115771	0.082128017	28.49	2.406459271
2	0.202037378	0.754593837	0.081539785	28.49	2.393073699
3	0.122996954	0.403209792	0.193322986	28.49	1.194600808
3	0.120826862	0.39238719	0.190196587	28.49	1.170571047
3	0.120856569	0.388377242	0.189325896	28.49	1.164818014
3	0.158581565	0.532699171	0.258649522	28.49	1.55705738
3	0.156735139	0.517859063	0.254269924	28.49	1.521340105
3	0.156856802	0.511188155	0.254051099	28.49	1.523960862
3	0.200793846	0.670117483	0.337218915	28.49	1.956283591
3	0.2008736	0.660605592	0.33712402	28.49	1.93534886
3	0.201003245	0.653680998	0.319804373	28.49	1.928260639
4	0.123604346	0.377377638	0.336830254	28.49	0.968504906
4	0.121259643	0.367572224	0.313451643	28.49	0.953191155
4	0.121248379	0.363461536	0.319623137	28.49	0.952622152
4	0.158661073	0.49040505	0.42361312	28.49	1.276323172
4	0.15670901	0.479855433	0.419086598	28.49	1.247265577
4	0.156714717	0.476169647	0.418372162	28.49	1.244829248
4	0.201220925	0.615151468	0.553378292	28.49	1.601937852
4	0.20104079	0.606655201	0.549902103	28.49	1.59011586
4	0.200924037	0.601910031	0.549068191	28.49	1.5959217
5	0.123266032	0.370325178	0.412901682	28.49	0.797947735
5	0.121525731	0.362372947	0.412901682	28.49	0.784326786
5	0.121398906	0.359195552	0.384103454	28.49	0.786570344
5	0.158335088	0.475485487	0.593798892	28.49	1.038767919
5	0.15658575	0.464523669	0.544506006	28.49	1.025700773
5	0.156587713	0.459957673	0.604808107	28.49	1.033488101
5	0.201258441	0.587719567	0.708264713	28.49	1.318417738
5	0.201360257	0.58043938	0.657316768	28.49	1.318428828
5	0.201478982	0.573727098	0.698372918	28.49	1.337174068
6	0.121403109	0.345072969	0.475241012	28.49	0.66558906
6	0.120895813	0.342016926	0.473090081	28.49	0.668906441
6	0.120989873	0.340619314	0.472589696	28.49	0.677667886
6	0.158508444	0.448852405	0.626586593	28.49	0.904743023
6	0.156737785	0.439925732	0.626586593	28.49	0.902717122
6	0.158868598	0.442546246	0.628166407	28.49	0.927062189
6	0.201109246	0.553339061	0.780660172	28.49	1.168403031
6	0.200768266	0.546680685	0.794802211	28.49	1.157038503
6	0.20089857	0.539999407	0.788523634	28.49	1.168339745
12.5	0.122654183	0.328362782	0.53754894	28.49	0.575285091
12.5	0.120860238	0.320992148	0.53754894	28.49	0.554810938
12.5	0.120868295	0.319233127	0.536566948	28.49	0.55667186
12.5	0.158100328	0.417812525	0.715871512	28.49	0.751622627
12.5	0.156402244	0.411175793	0.708791499	28.49	0.747938656
12.5	0.156461481	0.409287726	0.705232529	28.49	0.743817988
12.5	0.200554949	0.510712449	0.908144119	28.49	0.978026616
12.5	0.200574651	0.511127327	0.859367686	28.49	0.977883371
12.5	0.200532612	0.510484868	0.911828396	28.49	0.976029789
2	0.12111054	0.400199623	0.034623839	27.67	1.064279722	GFA-40
2	0.121032684	0.398113145	0.034623839	27.67	1.057112928
2	0.121032684	0.398113145	0.037794958	27.67	1.057091811
3	0.123302497	0.385734342	0.153704261	27.67	0.92709831
3	0.120651295	0.378251559	0.151050245	27.67	0.921716548
3	0.120713506	0.376925321	0.150995789	27.67	0.929003364
4	0.123096794	0.36445835	0.274873786	27.67	0.809478292
4	0.121668416	0.359604808	0.272710566	27.67	0.808145461
4	0.121740191	0.358829169	0.272828698	27.67	0.801729052
5	0.123459714	0.3470394	0.388652005	27.67	0.705946143
5	0.121904649	0.342234076	0.382859906	27.67	0.690928055
5	0.121994821	0.34158824	0.383021885	27.67	0.685204839
6	0.123520455	0.333785398	0.463915783	27.67	0.617120233
6	0.121081244	0.328895827	0.465725533	27.67	0.613065092
6	0.120942371	0.328511986	0.46567436	27.67	0.606979607
12.5	0.121849255	0.317870432	0.571595269	27.67	0.512906639
12.5	0.120735721	0.31476616	0.56324698	27.67	0.508273177
12.5	0.120775377	0.313398083	0.565425184	27.67	0.503796415
2	0.159075272	0.527591485	0.046623748	27.67	1.417286872
2	0.157104578	0.514005257	0.045910809	27.67	1.385432951
2	0.157048435	0.508959346	0.045741028	27.67	1.377603775
3	0.158755792	0.496157955	0.194861626	27.67	1.21810291
3	0.156516467	0.485791614	0.203117404	27.67	1.199877124
3	0.156543699	0.482477476	0.203047933	27.67	1.202097024
4	0.158417904	0.470254859	0.369834566	27.67	1.06502629
4	0.156137613	0.458882265	0.363247855	27.67	1.040682263
4	0.156158894	0.455856681	0.36303399	27.67	1.039105765
5	0.158724396	0.449456557	0.50605529	27.67	0.930960396
5	0.156193816	0.439047617	0.518909917	27.67	0.902667208
5	0.156091808	0.437545039	0.50605529	27.67	0.912369661
6	0.157606942	0.427846386	0.606601432	27.67	0.813625588
6	0.15637988	0.422770014	0.630165548	27.67	0.811113235
6	0.156487705	0.422005565	0.613600839	27.67	0.807820286
12.5	0.158172127	0.411522539	0.763414027	27.67	0.676624129
12.5	0.156431534	0.404877011	0.744572222	27.67	0.670246902
12.5	0.156337569	0.40452486	0.745317261	27.67	0.670794602
2	0.200664483	0.661239437	0.059602706	27.67	1.762059341
2	0.200615236	0.651864108	0.059850324	27.67	1.749657709
2	0.200495507	0.643443343	0.059494042	27.67	1.750209707
3	0.201029019	0.621169465	0.268600442	27.67	1.539642982
3	0.20085986	0.613304901	0.268267556	27.67	1.541995148
3	0.200937247	0.610264847	0.268096573	27.67	1.530084821
4	0.200822021	0.585447668	0.477388545	27.67	1.352822073
4	0.200643902	0.581072811	0.476858736	27.67	1.345558384
4	0.20054646	0.579979658	0.476671102	27.67	1.349154431
5	0.200944468	0.559513113	0.6619075	27.67	1.160049859
5	0.20065982	0.557659293	0.664085086	27.67	1.162348679
5	0.200631946	0.555513444	0.663704298	27.67	1.164174985
6	0.201463075	0.537054385	0.799697976	27.67	1.03623945
6	0.201356027	0.534991127	0.85890717	27.67	1.042708653
6	0.201376397	0.533033742	0.792815983	27.67	1.045419394
12.5	0.201284816	0.512031177	0.968868791	27.67	0.88853263
12.5	0.201304007	0.509142035	0.963786872	27.67	0.882092471
12.5	0.201335493	0.507324759	0.96359839	27.67	0.887220086
2	0.084450093	0.204810841	0.011350285	22.96	0.349411817	KB-30
2	0.084490617	0.205536791	0.011440824	22.96	0.346821085
2	0.084289432	0.205275648	0.010919082	22.96	0.343580121
3	0.084295476	0.20071327	0.050793751	22.96	0.308920996
3	0.084292173	0.201821066	0.050690817	22.96	0.318318344
3	0.084307222	0.202578964	0.050843819	22.96	0.322752164
4	0.084599499	0.199103559	0.095777289	22.96	0.298114013
4	0.0843904	0.198526649	0.096010006	22.96	0.303124568
4	0.084339155	0.198800283	0.095992863	22.96	0.28970904
5	0.084076023	0.196274961	0.144908911	22.96	0.263921162
5	0.083282438	0.195566537	0.144854418	22.96	0.268393529
5	0.083425478	0.195472861	0.141875375	22.96	0.26871479
6	0.082763995	0.191154438	0.182681868	22.96	0.25013974
6	0.083444333	0.192861519	0.184696077	22.96	0.258619699
6	0.08333817	0.192370352	0.184287131	22.96	0.248161693
12.5	0.08339813	0.189658056	0.236697372	22.96	0.2209434
12.5	0.083246826	0.189059	0.236266826	22.96	0.222679615
12.5	0.083160796	0.188767419	0.235947884	22.96	0.221685046
2	0.121726312	0.304202611	0.016296245	22.96	0.527400222
2	0.120843952	0.299748328	0.015932738	22.96	0.526128839
2	0.120797177	0.299841856	0.015807609	22.96	0.522721402
3	0.121763146	0.300409912	0.075796984	22.96	0.49285173
3	0.120711014	0.295573886	0.07446429	22.96	0.480904947
3	0.120733843	0.295300104	0.074530976	22.96	0.483453658
4	0.121115165	0.290727206	0.141173053	22.96	0.437936496
4	0.121196578	0.290448993	0.14143445	22.96	0.439662352
4	0.121148778	0.290268332	0.14127319	22.96	0.457570329
5	0.12069128	0.285549167	0.212505375	22.96	0.409726312
5	0.120742524	0.285278594	0.209165902	22.96	0.397672962
5	0.120665229	0.285549901	0.212394398	22.96	0.401114497
6	0.122813604	0.284646101	0.273381589	22.96	0.378378922
6	0.121238285	0.281361327	0.27792338	22.96	0.369923352
6	0.121233601	0.281018015	0.263701905	22.96	0.370878929
12.5	0.121256523	0.275534005	0.346703094	22.96	0.329786487
12.5	0.121337759	0.275048624	0.346714898	22.96	0.338336137
12.5	0.121291727	0.27508787	0.34660938	22.96	0.328169013
2	0.158572183	0.394739616	0.021162371	22.96	0.703094925
2	0.156688166	0.391065951	0.020693162	22.96	0.690660469
2	0.156719861	0.390517933	0.020974484	22.96	0.681462169
3	0.156536004	0.388230889	0.099087827	22.96	0.641302544
3	0.154730586	0.384306543	0.098206057	22.96	0.642051532
3	0.154742889	0.384259613	0.098199555	22.96	0.631364529
4	0.156759542	0.379667274	0.186406904	22.96	0.596967361
4	0.156523386	0.378073431	0.186562648	22.96	0.597873874
4	0.156428903	0.377228837	0.186396912	22.96	0.588507625
5	0.154993288	0.370870419	0.278886483	22.96	0.541659233
5	0.154881604	0.370306159	0.262839529	22.96	0.533060585
5	0.154808874	0.370039614	0.279492495	22.96	0.541443987
6	0.156351963	0.364688303	0.355985932	22.96	0.502310953
6	0.156231616	0.364317191	0.355850328	22.96	0.505275134
6	0.156250766	0.363740726	0.355952862	22.96	0.49738467
12.5	0.157415532	0.356490206	0.45743664	22.96	0.451985331
12.5	0.157455948	0.356938558	0.458397151	22.96	0.440320263
12.5	0.157396718	0.357415512	0.461764836	22.96	0.447459914
2	0.083893534	0.147269301	0.003453681	25.53	0.084782924	KB-60
2	0.084350139	0.149180013	0.003158699	25.53	0.081098657
2	0.084326344	0.147877117	0.003854857	25.53	0.081781987
3	0.082956378	0.149837259	0.01527296	25.53	0.079383237
3	0.083196117	0.150133174	0.015143884	25.53	0.077637696
3	0.083057691	0.149647487	0.0150829	25.53	0.071102351
4	0.082787183	0.150390407	0.029107104	25.53	0.062318644
4	0.082691292	0.149027559	0.028697304	25.53	0.056436871
4	0.082723925	0.148762149	0.028737791	25.53	0.06376063
5	0.082912528	0.149017772	0.041225022	25.53	0.044909214
5	0.08316908	0.148164919	0.041270739	25.53	0.042451999
5	0.083192436	0.14866446	0.041175152	25.53	0.04957326
6	0.084094831	0.149678136	0.05214471	25.53	0.027326411
6	0.084220906	0.148950957	0.052033613	25.53	0.028647148
6	0.084252391	0.14884511	0.055880544	25.53	0.034818549
12.5	0.082813372	0.145798151	0.060903185	25.53	0.015328841
12.5	0.083614635	0.14638532	0.063440486	25.53	0.019601322
12.5	0.08337842	0.146175745	0.063391633	25.53	0.025482914
2	0.125886797	0.224445116	0.00505136	25.53	0.131606602
2	0.124457082	0.218750754	-0.016471422	25.53	0.133768223
2	0.124411831	0.219542661	0.004809156	25.53	0.139264318
3	0.122002712	0.225365499	0.022195017	25.53	0.113140048
3	0.120617638	0.218230184	0.022016742	25.53	0.115120449
3	0.12063507	0.218037924	0.02194465	25.53	0.111519243
4	0.122112992	0.22320382	0.042442537	25.53	0.103747647
4	0.120568781	0.217009127	0.041504124	25.53	0.102385628
4	0.120548462	0.216944484	0.041512675	25.53	0.104997622
5	0.121307943	0.219879904	0.060667062	25.53	0.088338193
5	0.120508386	0.2160461	0.060157132	25.53	0.087596923
5	0.120509992	0.21600156	0.059983653	25.53	0.083505392
6	0.122468343	0.223703097	0.077686076	25.53	0.075756841
6	0.12099392	0.217005803	0.076005472	25.53	0.078180249
6	0.120808556	0.21666925	0.068777898	25.53	0.084285007
12.5	0.121577665	0.220029509	0.094140247	25.53	0.066349244
12.5	0.120505187	0.213473631	0.092925256	25.53	0.062605879
12.5	0.120091474	0.212283598	0.092988718	25.53	0.06167918
2	0.157012488	0.291022742	0.006229361	25.53	0.185160071
2	0.156735708	0.287515328	0.006461659	25.53	0.181290186
2	0.156702406	0.287762609	0.006407518	25.53	0.173889884
3	0.15804329	0.294132994	0.029133021	25.53	0.159899312
3	0.155827718	0.286956716	0.028830888	25.53	0.160285792
3	0.155937583	0.287655436	0.02839344	25.53	0.161017591
4	0.157205269	0.292039658	0.054345366	25.53	0.150950306
4	0.15543794	0.286027829	0.054219468	25.53	0.14716678
4	0.155346005	0.285907723	0.054004537	25.53	0.140313085
5	0.157916531	0.293022964	0.079673091	25.53	0.120985845
5	0.155463972	0.285920262	0.07889757	25.53	0.125234379
5	0.155399788	0.285416761	0.078743322	25.53	0.120356885
6	0.15776799	0.293959257	0.094398677	25.53	0.103703876
6	0.15581469	0.289088373	0.105902895	25.53	0.104011953
6	0.155884834	0.286816221	0.107310407	25.53	0.096531163
12.5	0.155442071	0.283839961	0.119497681	25.53	0.083826415
12.5	0.155407747	0.283604113	0.129811721	25.53	0.088554548
12.5	0.155509571	0.282692521	0.122089266	25.53	0.091629584
2	0.120779874	0.196955738	0.000476109	24.39	-0.00681425	KB-90
2	0.120691607	0.199036499	0.000392692	24.39	0.001076944
2	0.120790483	0.19999727	0.000275909	24.39	0.0179175
3	0.123892179	0.205902643	0.002205137	24.39	-0.002262189
3	0.122015071	0.202431492	0.002188454	24.39	0.00288777
3	0.121949464	0.20273846	0.002213479	24.39	0.001060888
4	0.12250336	0.204487627	0.004194772	24.39	-0.004409046
4	0.120844944	0.200661182	0.004344922	24.39	-0.005447203
4	0.120843474	0.200402407	0.004228139	24.39	-0.002933565
5	0.122094799	0.203124898	0.010025198	24.39	0.001234016
5	0.120868491	0.199391507	0.009916756	24.39	-0.001180862
5	0.120913894	0.200533245	0.009908414	24.39	-0.006067689
6	0.123788217	0.205816627	0.008414602	24.39	-0.014257863
6	0.122059345	0.200616329	0.008464652	24.39	0.006836642
6	0.121999254	0.200981245	0.008247769	24.39	0.005023602
12.5	0.124178966	0.206655043	0.008844511	24.39	0.002646562
12.5	0.12257818	0.201254305	0.009720387	24.39	0.000100436
12.5	0.122431321	0.200670353	0.010120787	24.39	-0.00746195
2	0.155860612	0.277852321	0.000492792	24.39	0.00740837
2	0.155834899	0.276901268	0.000434401	24.39	-0.005441411
2	0.155798596	0.27781667	0.000376009	24.39	0.003937718
3	0.158198615	0.281619742	0.002196795	24.39	0.005740332
3	0.156390157	0.276394476	0.002146745	24.39	-0.008520799
3	0.156409756	0.276435462	0.002029962	24.39	-0.005119963
4	0.157849406	0.279918223	0.003861105	24.39	0.003372792
4	0.155686081	0.273892497	0.004144722	24.39	-0.000924285
4	0.155782801	0.274322425	0.004253164	24.39	0.008842503
5	0.158179171	0.279297852	0.009724897	24.39	0.001883317
5	0.156339783	0.274441267	0.009683189	24.39	0.001568837
5	0.156323469	0.275356179	0.009708214	24.39	-0.003704779
6	0.158562301	0.284589557	0.007980835	24.39	0.002727964
6	0.156353234	0.278493958	0.00795581	24.39	-0.014652926
6	0.156415041	0.277759692	0.00810596	24.39	0.000963368
12.5	0.158324284	0.284161519	0.009828828	24.39	-0.009283763
12.5	0.157113191	0.278597267	0.010596263	24.39	-0.016873917
12.5	0.157062609	0.278384588	0.012247914	24.39	0.004632609
2	0.201325056	0.37062808	0.000442742	24.39	0.007732079
2	0.201331142	0.368350625	0.000384351	24.39	0.001170979
2	0.201217208	0.367789652	0.000334301	24.39	-0.004249388
3	0.200299317	0.368679194	0.00197157	24.39	0.00728013
3	0.200177408	0.367020839	0.002146745	24.39	-0.013575389
3	0.200162526	0.365769363	0.002130062	24.39	0.010069987
4	0.20108394	0.365613016	0.003977888	24.39	-0.011440442
4	0.201053637	0.364781559	0.004052964	24.39	-0.001320295
4	0.200989225	0.365233426	0.004103014	24.39	-0.005631164
5	0.201215837	0.370224215	0.009508014	24.39	-0.008489116
5	0.200989758	0.368396098	0.009366205	24.39	0.007261676
5	0.201089234	0.367429952	0.009457964	24.39	-0.004089321
6	0.201374356	0.375372857	0.007597118	24.39	-0.004670063
6	0.201241451	0.374396411	0.008239427	24.39	0.004625426
6	0.20126514	0.374231711	0.00770556	24.39	-0.001185523
12.5	0.201411482	0.376041804	0.010120787	24.39	-0.003893502
12.5	0.201307853	0.374217968	0.009478478	24.39	-0.025303688
12.5	0.201307375	0.374040975	0.009803803	24.39	-0.006489305
1	0.020742615	0.094833348	0.004466549	19.3	0.085880501	silicone rubber	GFA-20
1	0.020742615	0.095292935	0.004668909	19.3	0.091426079
1	0.020742615	0.095526871	0.00460207	19.3	0.091461824
2	0.020742615	0.093285279	0.021531816	19.4	0.074890459
2	0.020742615	0.093196713	0.021690625	19.5	0.076486944
2	0.020742615	0.093071742	0.021686838	19.4	0.076081589
2.5	0.020732208	0.090716203	0.038279063	19.5	0.052110605
2.5	0.020742615	0.08980506	0.038683695	19.4	0.058416438
2.5	0.020742615	0.08980506	0.038683695	19.4	0.058416438
3	0.020742615	0.086694853	0.051160661	19.4	0.056347103
3	0.020742615	0.086742961	0.051172825	19.4	0.04956585
3	0.020742615	0.086151197	0.051073466	19.4	0.048783538
4	0.020742615	0.084345469	0.059116314	19.6	0.030450479
4	0.020742615	0.084850205	0.058962233	19.5	0.029277548
4	0.020742615	0.083749296	0.058520916	19.5	0.031692311
1	0.044585997	0.146174742	0.008607771	22.3	0.13478633
1	0.044380403	0.147965677	0.007683951	22.4	0.12560812
1	0.045349144	0.149401328	0.00784592	22.4	0.146694442
2	0.045372544	0.140680186	0.043428193	22.7	0.124297112
2	0.044421601	0.141060849	0.043645083	22.7	0.125499833
2	0.04437498	0.141914099	0.044008386	22.7	0.109602594
2.5	0.044153526	0.13901469	0.082587076	21.1	0.115546022
2.5	0.044157561	0.138942678	0.082927397	21.3	0.096831907
2.5	0.04400461	0.139695257	0.083429303	21.2	0.099985019
3	0.044179688	0.134108762	0.1188178	23.1	0.075882835
3	0.044386918	0.135037298	0.1191576	23.2	0.067143972
3	0.045437917	0.134789974	0.11950014	23.2	0.081397728
4	0.045359978	0.127123052	0.126574373	23.8	0.065008675
4	0.045400174	0.126442322	0.126102773	23.8	0.059840603
4	0.045384193	0.125739492	0.125743642	23.8	0.062607949
1	0.084658612	0.24712982	0.013939493	22.3	0.21361515
1	0.084317797	0.243637548	0.014086445	22.4	0.221531435
1	0.084345554	0.243438742	0.014213064	22.3	0.219593755
2	0.084315897	0.224247025	0.080958015	22.7	0.187206856
2	0.084450324	0.224206765	0.081113777	22.7	0.181990614
2	0.084312808	0.226558738	0.08132052	22.7	0.185965787
2.5	0.084622344	0.220330669	0.155074586	21.3	0.169583993
2.5	0.083867156	0.220165782	0.154061387	21.3	0.149302431
2.5	0.084581511	0.22046144	0.153991518	21.7	0.161671034
3	0.08377092	0.208181651	0.229048753	23.1	0.12472583
3	0.084056645	0.207174149	0.226828613	23.3	0.11717137
3	0.083786589	0.2064159	0.22521201	23.3	0.128700019
4	0.084560566	0.188030893	0.25730605	23.7	0.090211673
4	0.08392017	0.187994982	0.255507422	23.7	0.107737548
4	0.084564709	0.189367351	0.254297507	23.8	0.112908685
1	0.228673706	0.548468247	0.035181491	22.5	0.47205903
1	0.229028911	0.538162382	0.034681812	22.4	0.473701534
1	0.229077317	0.534641732	0.034565541	22.5	0.467396189
2	0.228621398	0.490868246	0.21020423	22.7	0.40365918
2	0.228318383	0.490843471	0.211170488	22.8	0.390890877
2	0.228563657	0.484554571	0.210010055	23	0.395726568
2.5	0.227283918	0.453579071	0.401790243	21.8	0.359641289
2.5	0.228388606	0.447636642	0.400711147	21.9	0.340593513
2.5	0.228920525	0.443211281	0.400133037	21.7	0.369657535
3	0.22846444	0.388826926	0.600208235	23.3	0.259173212
3	0.229029995	0.383799417	0.596004108	23.3	0.254084436
3	0.227866814	0.385049502	0.592698111	23.4	0.247801233
4	0.227403178	0.327696048	0.731890386	23.7	0.202506257
4	0.228504549	0.329227031	0.724550598	23.7	0.206905369
4	0.228473947	0.325960951	0.719161854	23.8	0.209672178
1	0.32095984	0.692317531	0.049460539	22.6	0.573570819
1	0.320993101	0.669066696	0.049724682	22.6	0.587362476
1	0.321786984	0.66286875	0.050858223	22.6	0.579800809
2	0.321187741	0.617599666	0.294344617	22.9	0.526688533
2	0.32074085	0.604217709	0.294132249	22.8	0.528706756
2	0.321768718	0.594953326	0.293640466	23.1	0.512429317
2.5	0.32154505	0.558663949	0.561907554	21.9	0.444638843
2.5	0.322680308	0.54767122	0.560709833	21.9	0.480929038
2.5	0.321615326	0.542312493	0.559820786	22	0.444002055
3	0.321274539	0.458768829	0.829965628	23.5	0.334686289
3	0.32171236	0.455187562	0.834252952	23.4	0.349336508
3	0.321579475	0.45730478	0.838586394	23.6	0.314732519
4	0.321217236	0.40443819	1.082856274	23.6	0.258224922
4	0.321631619	0.393382467	1.06444665	23.7	0.252635201
4	0.320873534	0.391253102	1.046629387	23.9	0.257450465
1	0.020742615	0.075436433	0.002592275	21.4	0.063436021	GFA-30
1	0.020742615	0.078745305	0.00253807	21.6	0.061791513
1	0.020742615	0.079138296	0.002527152	21.7	0.069374376
2	0.020742615	0.07977852	0.014278549	21.7	0.063903854
2	0.020742615	0.078298617	0.014269063	21.8	0.06191364
2	0.020742615	0.078026378	0.014254454	21.9	0.066677746
2.5	0.020742615	0.077361487	0.030912706	21.7	0.067432189
2.5	0.020742615	0.07729481	0.03087921	21.6	0.052310551
2.5	0.020742615	0.077531637	0.031065399	21.6	0.063857263
3	0.020742615	0.076292264	0.050875453	21.6	0.048154275
3	0.020742615	0.075250853	0.05124519	21.7	0.056473873
3	0.020742615	0.075630116	0.051194827	21.7	0.054880073
4	0.020734842	0.072092994	0.071887059	21.6	0.042333037
4	0.020742615	0.072575672	0.071531552	21.4	0.034769551
4	0.020742615	0.072902073	0.071848588	21.5	0.035572604
1	0.043991039	0.128370836	0.004937262	23.3	0.089010718
1	0.043918488	0.128425546	0.004928523	23.3	0.096968394
1	0.043892784	0.129242949	0.005041312	23.3	0.08384533
2	0.045381532	0.128852102	0.028572676	23.3	0.089458108
2	0.045450409	0.127666149	0.028755522	23.3	0.082283556
2	0.045376105	0.127580369	0.028873547	23.4	0.088645687
2.5	0.044171461	0.123056961	0.062367971	20.5	0.093829808
2.5	0.045420694	0.124761886	0.0629902	20.3	0.089054385
2.5	0.044239308	0.124790741	0.063165923	20.5	0.082302506
3	0.045486745	0.119124333	0.109479869	21.1	0.082562118
3	0.044425371	0.119371399	0.109215835	21.4	0.080575714
3	0.044387376	0.119687128	0.109306487	21.1	0.089326617
4	0.044449918	0.115039608	0.163459411	21.8	0.07620819
4	0.045408298	0.1152654	0.162690205	21.9	0.073410129
4	0.045393951	0.11589388	0.161914786	21.9	0.072657225
1	0.084342495	0.200210219	0.008738618	23.3	0.143923049
1	0.084368055	0.200073516	0.008863397	23.3	0.151049605
1	0.084260195	0.200907743	0.008957105	23.3	0.142326973
2	0.084435226	0.200308833	0.052050696	23.4	0.13716836
2	0.084316852	0.199485792	0.052035013	23.4	0.133579831
2	0.084560969	0.201168342	0.051042941	23.4	0.138754875
2.5	0.08419131	0.200439843	0.114054364	20.6	0.147074864
2.5	0.084543683	0.199641907	0.11397104	20.6	0.141958678
2.5	0.083480602	0.200338679	0.114403828	20.9	0.133198675
3	0.083670839	0.189326472	0.201207332	21.1	0.136557981
3	0.084428997	0.188714098	0.200287551	21.3	0.124211167
3	0.084208725	0.1897617	0.200218919	21.5	0.124996806
4	0.084600385	0.180142628	0.307348223	22.1	0.096181834
4	0.083823885	0.180265103	0.306877066	22.1	0.09142275
4	0.084408773	0.179957294	0.304899513	22.2	0.094984084
1	0.22848273	0.41122726	0.022746028	23.2	0.30825279
1	0.22811156	0.411555118	0.022538744	23.2	0.303413347
1	0.228074559	0.408837614	0.022787639	23.2	0.296277411
2	0.228087958	0.411348436	0.132333889	23.4	0.288954255
2	0.227960952	0.408891242	0.132115292	23.4	0.299275191
2	0.22806121	0.40703475	0.132043695	23.4	0.288933723
2.5	0.229733132	0.418900351	0.291029772	20.8	0.283790562
2.5	0.228417921	0.414457164	0.290232454	20.9	0.280602205
2.5	0.227870933	0.414476211	0.290639139	21	0.284587609
3	0.228420436	0.396873979	0.519386591	21.3	0.24469767
3	0.227612819	0.401354864	0.522140502	21.6	0.253884628
3	0.227804878	0.396529981	0.520324446	21.7	0.252672886
4	0.228174596	0.375819207	0.798844816	22.1	0.208624319
4	0.228564742	0.369649107	0.783854261	22.1	0.202766625
4	0.228527749	0.374409968	0.792115905	22.1	0.189558242
1	0.321031105	0.547256558	0.032841838	23.1	0.413262952
1	0.320677661	0.535604399	0.032614939	23.1	0.389019533
1	0.322173672	0.532032878	0.031996756	23.1	0.394622292
2	0.321077941	0.523035517	0.18379095	23.4	0.373818471
2	0.320904336	0.51227778	0.182743555	23.4	0.374621019
2	0.321190721	0.50859132	0.182362914	23.5	0.386161999
2.5	0.321082254	0.53570884	0.403873192	21	0.361115816
2.5	0.322359618	0.521325502	0.402831458	21.1	0.367902335
2.5	0.321456931	0.522757625	0.403630808	21	0.374240498
3	0.321157035	0.488973897	0.731847501	21.7	0.312570193
3	0.321454333	0.477472523	0.725578273	21.8	0.328127788
3	0.3215552	0.479204942	0.730914002	22	0.305499161
4	0.32196239	0.444371839	1.110048536	22.3	0.265837752
4	0.3213102	0.44845678	1.114378805	22.4	0.264607216
4	0.321761368	0.447058044	1.10591788	22.5	0.250300241
1	0.020742615	0.081377779	0.001933562	19.8	0.052254412	GFA-40
1	0.020735621	0.076430216	0.001367657	19.9	0.056220185
1	0.020735304	0.070765116	0.001299055	20	0.0506742
2	0.020742615	0.075714983	0.010016567	20.2	0.040371264
2	0.020742615	0.076517023	0.009977576	20	0.047537199
2	0.020742615	0.075105793	0.010143263	20.1	0.045928743
2.5	0.020742615	0.076700066	0.023815935	20.1	0.044432535
2.5	0.020742615	0.078723956	0.023906154	20.2	0.044841222
2.5	0.020742615	0.079432527	0.024264923	20	0.044819002
3	0.020742615	0.08314864	0.043067158	20.3	0.034649848
3	0.020742615	0.066928554	0.043165986	20.2	0.042620764
3	0.020742615	0.072437602	0.043220996	20.4	0.054136265
4	0.020742615	0.071987102	0.068984851	20.4	0.027167223
4	0.02072769	0.068874684	0.067739894	20.3	0.0426595
4	0.020742615	0.065777008	0.067715164	20.3	0.036298928
1	0.044238409	0.128450463	0.003261763	19.9	0.07967219
1	0.044345385	0.134167261	0.00331067	19.9	0.078450224
1	0.044226614	0.12473345	0.003303576	19.9	0.092794174
2	0.044134648	0.129034992	0.020968734	20	0.08603868
2	0.044184417	0.126536953	0.020975309	20.1	0.085651985
2	0.044234908	0.123819488	0.020853669	20.1	0.087237818
2.5	0.04424962	0.133305159	0.048656962	20.1	0.078865186
2.5	0.044211899	0.130348256	0.048697234	20.1	0.085222527
2.5	0.044315872	0.127106199	0.048968345	20.1	0.087624864
3	0.044164659	0.119365349	0.091045046	20.3	0.078540955
3	0.045567355	0.12533393	0.090487274	20.2	0.078971145
3	0.044263941	0.120862704	0.090609846	20.3	0.06742234
4	0.044214555	0.124670601	0.151090945	20.2	0.079306288
4	0.044152662	0.123461204	0.150110752	20.2	0.068961408
4	0.044447548	0.122774036	0.149546797	20.2	0.072553345
1	0.084923207	0.204979383	0.005975618	20	0.129701462
1	0.084696909	0.204323713	0.00571323	19.9	0.14085123
1	0.084278079	0.205860631	0.00591156	19.9	0.14046308
2	0.084697993	0.202276431	0.037706804	20.1	0.130097537
2	0.0834865	0.207982523	0.038059623	19.9	0.145194943
2	0.084307478	0.206461098	0.03821993	20	0.13444207
2.5	0.084321154	0.204823705	0.087036527	20.3	0.126242289
2.5	0.084319514	0.204086305	0.086932429	20	0.112305888
2.5	0.084247566	0.204300239	0.086885543	20.1	0.11193456
3	0.083279259	0.198062633	0.164827725	20.4	0.108246805
3	0.084188951	0.202316131	0.164113449	20.4	0.120979808
3	0.084432597	0.197106837	0.163841247	20.3	0.113854086
4	0.084774915	0.189081419	0.278306157	20.1	0.102855927
4	0.08424488	0.188101732	0.277322678	20.1	0.096905241
4	0.084601975	0.188150016	0.276053965	20.1	0.096476165
1	0.227840108	0.430101118	0.015907519	20	0.27573634
1	0.228310579	0.429036309	0.015837027	20	0.277751486
1	0.22779355	0.429538633	0.015729996	20	0.268530694
2	0.229489591	0.429749655	0.097231478	20	0.255398375
2	0.228773183	0.427497112	0.097006519	20	0.255509988
2	0.229528032	0.426359484	0.096840418	20	0.257534239
2.5	0.228990732	0.422156112	0.221011771	20	0.243776383
2.5	0.228568078	0.418855875	0.22039631	20.2	0.242203314
2.5	0.22916279	0.416977985	0.2199139	20.1	0.252575692
3	0.228145796	0.408133491	0.422073228	20.6	0.23424912
3	0.228431514	0.410952082	0.424930358	20.6	0.227765677
3	0.228352981	0.409134937	0.423868733	20.4	0.224582019
4	0.228395893	0.39337709	0.717515994	20.3	0.209741602
4	0.228203698	0.391945188	0.710266922	20.3	0.208589104
4	0.228109371	0.394682569	0.715957942	20.3	0.20536125
1	0.322562799	0.543538756	0.022017499	20	0.323656026
1	0.322179817	0.541164841	0.021844317	20.1	0.349062708
1	0.321715277	0.537562096	0.021693658	20.1	0.321254491
2	0.322876408	0.53901204	0.134854572	20.1	0.329770606
2	0.321077954	0.535289134	0.134359516	20	0.31824402
2	0.321057074	0.532789329	0.133875684	20	0.319848268
2.5	0.322208948	0.52873491	0.307492034	20.1	0.315671542
2.5	0.322169141	0.526131634	0.307177309	20.3	0.304170964
2.5	0.322340313	0.523657135	0.307177309	20.2	0.309394719
3	0.322037788	0.50924954	0.590221786	20.6	0.282037595
3	0.321530607	0.509911101	0.59318982	20.8	0.287823739
3	0.321438607	0.506210836	0.590701042	20.7	0.286464757
4	0.321285196	0.479111767	0.983845277	20.7	0.26492846
4	0.321692383	0.481325741	0.993332928	20.7	0.263667263
4	0.321388543	0.475899838	0.991347922	20.7	0.253320536
1	0.020742615	0.053599305	0.001235283	19.7	0.025864946	KB-30
1	0.020742615	0.05295042	0.000806695	19.7	0.021872745
1	0.020742615	0.053803788	0.000619122	19.7	0.014718787
2	0.020742615	0.053535462	0.004001426	19.6	0.024329575
2	0.020742615	0.054876692	0.003926925	19.6	0.019894041
2	0.020742615	0.054481971	0.00360273	19.7	0.021096364
2.5	0.020742615	0.041829826	0.009939776	25	0.02025875
2.5	0.020742615	0.04622093	0.010331103	25	0.021393589
2.5	0.020742615	0.045214653	0.010130026	25	0.02025875
3	0.020742615	0.05096682	0.019605536	20.1	0.02000584
3	0.020742615	0.051645856	0.019438222	20.1	0.023958241
3	0.020742615	0.05076591	0.019111327	20.1	0.017635875
4	0.020742615	0.041454177	0.032540151	19.9	0.0224702
4	0.020742615	0.041513338	0.032422482	19.9	0.02087871
4	0.020742615	0.041813231	0.032160465	19.9	0.016860199
1	0.044359502	0.092688802	0.001042614	19.7	0.036118183
1	0.04436087	0.0922653	0.002378544	19.7	0.042054771
1	0.044531535	0.09152437	0.002459693	19.7	0.049206692
2	0.044187633	0.093652709	0.008177005	19.6	0.028965123
2	0.044285936	0.093493532	0.008170928	19.6	0.038116855
2	0.04418832	0.093125063	0.00826939	19.7	0.036932032
2.5	0.045370891	0.083546617	0.020778961	25	0.037743255
2.5	0.045370891	0.083546617	0.020778961	25	0.037743255
2.5	0.044450725	0.083166591	0.020662475	25	0.037006276
3	0.045377757	0.092562484	0.040261035	20.1	0.023835061
3	0.044394286	0.093795185	0.040310693	20.1	0.028207211
3	0.044564738	0.092175109	0.040344791	20.1	0.017523408
4	0.045207484	0.091794464	0.07195228	19.9	0.031408694
4	0.04522773	0.090946582	0.072013931	19.9	0.037811136
4	0.045324213	0.090436748	0.072099431	19.9	0.033417994
5	0.04422742	0.089004787	0.100640626	19.8	0.027045712
5	0.045286955	0.089624912	0.100576125	19.7	0.020248999
5	0.043947533	0.089791381	0.098420379	19.7	0.032858747
6	0.043536787	0.077756846	0.114133521	20.5	0.030236503
6	0.044818694	0.086322168	0.113279865	20.4	0.021956636
6	0.044231567	0.088103082	0.112971341	20.3	0.030113026
1	0.084195427	0.137445875	0.002536324	19.8	0.051335666
1	0.084364574	0.137496409	0.002612078	19.8	0.055714846
1	0.084319516	0.138430486	0.002215773	19.8	0.058534036
2	0.084302596	0.137232786	0.014835876	19.7	0.063340016
2	0.084466613	0.138147386	0.01497014	19.7	0.059768913
2	0.084505287	0.138090034	0.01479582	19.7	0.064542328
2.5	0.08291163	0.119714617	0.036858783	25	0.050714034
2.5	0.083866483	0.118575672	0.037454275	25	0.048732181
2.5	0.083817835	0.11762451	0.037321505	25	0.046319886
3	0.084119863	0.137256729	0.074249026	20	0.065388011
3	0.084225775	0.137139549	0.074161452	20.1	0.063796305
3	0.083919022	0.138329647	0.074153444	20.1	0.055496016
4	0.084482055	0.136057219	0.13576434	20	0.055806773
4	0.083933156	0.13523588	0.136008255	20	0.060182421
4	0.084301896	0.134852665	0.135773883	20	0.051814816
5	0.0842781	0.129520548	0.192995972	19.7	0.050216023
5	0.083983633	0.129952737	0.193979857	19.8	0.050618294
5	0.084411286	0.129847598	0.195935298	19.9	0.062955293
6	0.08471764	0.123986128	0.218642554	20.3	0.037382131
6	0.084616344	0.122721688	0.218520181	20.3	0.050877848
6	0.084908814	0.124386451	0.21818685	20.4	0.047748035
1	0.227711418	0.274922419	0.005880015	19.8	0.124284051
1	0.227572006	0.273415711	0.005939538	19.9	0.128630835
1	0.227811856	0.274054199	0.00395177	19.9	0.128648249
2	0.227826206	0.275736534	0.039825407	19.8	0.12823082
2	0.228567112	0.275842515	0.03979601	19.8	0.12068335
2	0.228413209	0.275687239	0.039512772	19.8	0.120281249
2.5	0.229572763	0.230203968	0.094705874	25	0.111407881
2.5	0.229572763	0.230203968	0.094581816	25	0.101042146
2.5	0.229572763	0.230203968	0.094260954	25	0.098652008
3	0.229299173	0.275599909	0.189679005	20.1	0.117919328
3	0.229144456	0.273467978	0.189702363	19.9	0.122313914
3	0.228416695	0.272993165	0.189359519	19.7	0.121946874
4	0.229484235	0.270914243	0.352636602	20.1	0.108290718
4	0.228535444	0.269128584	0.352400009	20.1	0.112280223
4	0.228656026	0.269646095	0.35335759	20.1	0.106706006
5	0.228391409	0.265678559	0.514014692	19.9	0.103667906
5	0.228381762	0.263353659	0.512163218	20	0.102877875
5	0.228157915	0.257048856	0.509585493	20	0.098108179
6	0.236113389	0.23736925	0.586918675	20.5	0.088757909
6	0.235092339	0.234194771	0.553307678	20.4	0.103172872
6	0.234820077	0.231045266	0.552776954	20.5	0.09542136
1	0.321691702	0.367661606	0.005491509	19.9	0.144459023
1	0.321488462	0.366778117	0.005237554	19.9	0.15123186
1	0.321859628	0.365545384	0.005129177	19.9	0.151632004
2	0.321233209	0.369270302	0.053722513	20.1	0.123285026
2	0.322403265	0.369016006	0.055202636	20	0.158351977
2	0.322116022	0.366635521	0.054969398	20.1	0.148420313
2.5	0.308436173	0.292963779	0.13057453	25	0.123831304
2.5	0.307838943	0.290674632	0.13008213	25	0.115094902
2.5	0.307768875	0.290062258	0.129873892	25	0.109502618
3	0.321558368	0.369100361	0.264085389	19.6	0.147785688
3	0.321742707	0.367205819	0.263929909	19.4	0.150538769
3	0.321734788	0.366006523	0.263870188	19.6	0.140621509
4	0.321443683	0.3617077	0.49115519	20.2	0.139577275
4	0.321930257	0.358542261	0.49069573	20.1	0.135973374
4	0.321604641	0.359541663	0.491022954	20.2	0.13996426
5	0.326321118	0.335422219	0.703113444	20.3	0.130584134
5	0.325432403	0.325283013	0.624573371	20.4	0.134713893
5	0.32538896	0.319179846	0.627738379	20.5	0.123182536
6	0.325009728	0.321722549	0.797441966	20.6	0.129531294
6	0.325186418	0.323112456	0.83573794	20.4	0.122884244
6	0.324662689	0.323759199	0.853307626	20.7	0.118449398
1	0.021424156	0.037302825	0.000170223	25	0.006824847	KB-60
1	0.021432416	0.037398649	0.000180669	25	0.006080836
1	0.021442092	0.037348531	0.000182146	25	0.007210082
2	0.021443987	0.03704111	0.000618329	25	0.007109455
2	0.021466493	0.037446922	0.000705448	25	0.006009755
2	0.021463492	0.037557708	0.000598805	25	0.007310339
2.5	0.021443125	0.03771896	0.002652424	25	0.006790259
2.5	0.021466701	0.038025081	0.002473342	25	0.006320586
2.5	0.021443523	0.038222481	0.002441895	25	0.007232065
3	0.021457281	0.039007157	0.003591945	25	0.006290884
3	0.021424671	0.03903761	0.003939389	25	0.007492449
3	0.021416768	0.038902139	0.00389332	25	0.007241836
4	0.021469306	0.039056292	0.006507125	25	0.005360688
4	0.02142388	0.038784956	0.00661715	25	0.005264722
4	0.021426209	0.038663117	0.00639138	25	0.005360688
5	0.021302998	0.038881755	0.008452352	25	0.005314864
5	0.021430165	0.038743368	0.008400965	25	0.005094066
5	0.021439029	0.038550142	0.008452352	25	0.005364066
6	0.021463745	0.038780899	0.011695817	25	0.00499974
6	0.021447837	0.038621287	0.011752303	25	0.004881582
6	0.021426281	0.038531028	0.011759028	25	0.00499974
1	0.042887141	0.062024506	1.95E-05	19.9	0.012239194
2	0.042472798	0.062932239	0.001394629	20.1	0.013822358
2	0.04252951	0.06350459	0.000830795	20.1	0.015835976
2	0.042392591	0.06368144	0.001602983	20.1	0.013822358
2.5	0.042364115	0.06441083	0.004193446	25	0.010625631
2.5	0.042438994	0.065107295	0.0044865	25	0.010430809
2.5	0.042539872	0.06454847	0.004189713	25	0.011026632
3	0.042343122	0.069583864	0.007223094	20.1	0.007897955
3	0.042108399	0.070044343	0.006417491	19.3	0.013862716
3	0.04278126	0.069837265	0.006846533	19.4	0.012656834
4	0.04285037	0.069924151	0.013843258	20.1	0.01386527
4	0.042804078	0.070534537	0.014742952	20.1	0.01348022
4	0.042743901	0.070655168	0.013975568	20.1	0.013466133
5	0.042307749	0.070900312	0.018594992	20.3	0.011476646
5	0.042739588	0.068389825	0.019275179	20.2	0.011476646
5	0.042618182	0.071117371	0.019395134	20.2	0.015062224
6	0.042747068	0.069672128	0.025290261	20.4	0.004541246
6	0.042011038	0.069454676	0.025020059	20.6	0.007866885
6	0.042210642	0.069428194	0.025947536	20.6	0.00906674
1	0.084412263	0.10318941	0.000404386	19.8	0.016903535
1	0.084422768	0.1021196	0.000157674	19.8	0.024826236
1	0.084415346	0.101956591	3.56E-05	19.8	0.022058902
2	0.084414434	0.104344125	0.0024341	20.2	0.013315261
2	0.084510851	0.104105072	0.002930297	20.3	0.019680186
2.5	0.084404444	0.10519409	0.007518303	25	0.022889221
2.5	0.084456864	0.105262039	0.008193289	25	0.021677639
2.5	0.084475268	0.10464053	0.00801396	25	0.020117809
3	0.084492937	0.110234425	0.013794617	19.5	0.024785954
3	0.084404444	0.110979559	0.01468854	19.5	0.024887834
3	0.084404444	0.110885361	0.014391654	19.6	0.012560578
4	0.084357368	0.112627307	0.029595298	20.1	0.014578541
4	0.084404444	0.112719338	0.029284585	20.1	0.015421182
4	0.084359897	0.113648752	0.029396719	20.1	0.025335355
5	0.084404444	0.110468288	0.041058857	20.3	0.022610619
5	0.084404444	0.112032519	0.040830949	20.3	0.018632198
5	0.084404444	0.111501975	0.041511471	20.4	0.018606214
6	0.084404444	0.112361306	0.052148345	20.9	0.025013087
6	0.084404444	0.111301836	0.052709533	20.8	0.027770237
6	0.084404444	0.110567494	0.052797471	20.8	0.016308365
1	0.084361233	0.206436691	0.000192006	19.9	0.037874053
1	0.227757852	0.209301519	0.001951181	19.8	0.043012887
1	0.228057127	0.208161022	0.000398943	19.8	0.048971381
2	0.22772647	0.203327483	0.008116445	20.3	0.043447435
2	0.22764648	0.205908129	0.008208452	20.2	0.036669548
2	0.227944621	0.205115978	0.008098277	20.2	0.045818053
2.5	0.227795269	0.206238801	0.020264145	25	0.042696203
2.5	0.22795777	0.208169545	0.020869537	25	0.039085721
2.5	0.227828783	0.209891419	0.021116672	25	0.034326586
3	0.227651625	0.220072594	0.041401533	19.6	0.045108533
3	0.226974839	0.217379057	0.042910077	19.6	0.045490921
3	0.227334327	0.223089293	0.042910077	19.6	0.045490921
4	0.22703014	0.225175875	0.082090532	20.1	0.042344964
4	0.227239455	0.222835615	0.082891575	20.1	0.037580416
4	0.227180056	0.222156625	0.08245873	20.1	0.033174039
5	0.226910359	0.223399824	0.118858871	20.4	0.039143322
5	0.227214844	0.221504409	0.118876187	20.4	0.031196428
5	0.22742975	0.218302328	0.117788428	20.4	0.028414171
6	0.227601644	0.221584368	0.133707108	20.8	0.045836205
6	0.227633303	0.219732852	0.149362126	20.8	0.03074438
6	0.227685476	0.217964779	0.149327684	20.8	0.027978183
1	0.228104108	0.277661528	0.002124769	19.8	0.065047688
1	0.321076113	0.278617905	0.001334971	19.9	0.053507471
1	0.321508208	0.277316887	0.0025486	19.9	0.057095579
2	0.321257321	0.276622241	0.011648457	20.4	0.057079365
2	0.321473806	0.278300804	0.012308129	20.4	0.053040515
2	0.321614003	0.278987699	0.012110048	20.4	0.058240909
2.5	0.321616233	0.281606787	0.029485463	25	0.06623155
2.5	0.32151087	0.286325804	0.030144682	25	0.060266896
2.5	0.321804846	0.287798049	0.030066714	25	0.06781066
3	0.321329715	0.296217335	0.061108455	19.8	0.059075322
3	0.321674241	0.296097998	0.061846642	19.8	0.067435413
3	0.321157679	0.295893322	0.062150841	19.9	0.063823577
4	0.320723177	0.296355003	0.115801578	20.1	0.050771886
4	0.321570859	0.293622455	0.115463498	20.1	0.05000505
4	0.320985186	0.291757495	0.115472938	20.1	0.046040585
5	0.320937551	0.295989795	0.156586662	20.6	0.04618536
5	0.321235708	0.292649506	0.168396557	20.5	0.041075474
5	0.321137249	0.290654675	0.168228156	20.5	0.046308177
6	0.321470292	0.294709927	0.211098228	20.9	0.045920532
6	0.321695451	0.29238528	0.211007414	20.9	0.037953745
2	0.042360854	0.044644206	-0.000653096	19.9	0.006188271	KB-90
2	0.042510207	0.054606188	-0.000620672	19.9	0.007812091
2	0.042571073	0.055466161	-0.000525316	19.9	0.003745788
4	0.042438118	0.053195266	-0.003441845	20.1	0.00939979
4	0.042552175	0.054554032	-0.003340828	20.1	0.009590904
4	0.042564991	0.053930877	-0.003150066	20.1	0.005829584
5	0.042276795	0.054621062	-0.004860661	20.3	0.01330497
5	0.042451456	0.05549726	-0.004651974	20.2	0.006220554
5	0.042326687	0.055956277	-0.005764704	20.2	0.007860933
6	0.042869492	0.047004558	-0.005648023	20.4	0.008128639
6	0.042563677	0.048805677	-0.004482331	20.6	0.011383179
6	0.042634682	0.048528555	-0.004895962	20.6	-0.003307415
12.5	0.042360001	0.054488941	-0.003454708	20.8	0.011798463
12.5	0.042518567	0.055464028	-0.000447201	20.8	0.004260619
12.5	0.042461614	0.05598698	-0.001821093	20.8	0.006690823
2	0.084411388	0.086431686	1.90E-05	19.9	0.014513742
2	0.084404444	0.099389096	-4.42E-05	20	0.006218991
2	0.084404444	0.099578017	-0.000467336	19.9	0.003842964
4	0.084404444	0.097647869	-0.003673221	20.1	0.00942396
4	0.084360293	0.098065564	-0.00212017	20.1	0.007814594
4	0.084404444	0.09775604	-0.002571371	20.1	0.018946062
5	0.084404444	0.099480536	-0.00457236	20.3	0.002288542
5	0.084404444	0.099823214	-0.004756339	20.3	0.006232788
5	0.084404444	0.099488834	-0.004832356	20.4	0.007843519
6	0.084478366	0.090513958	-0.004991653	20.9	0.001815619
6	0.084475463	0.090580862	-0.00426736	20.8	-0.000954679
6	0.084534029	0.091465875	-0.004224137	20.8	-0.000568359
12.5	0.084404444	0.098632712	-0.000277459	20.8	-0.002844457
12.5	0.084404444	0.098723387	-0.000793356	20.8	0.009962535
12.5	0.084404444	0.098795381	-0.000351124	20.8	-0.001658171
2	0.227563509	0.215379703	-0.00042012	19.9	0.005785009
2	0.227274384	0.234081778	-0.000593204	19.9	0.010564388
2	0.22762183	0.233216139	-0.000600092	19.8	0.002615914
4	0.22707341	0.23595228	-0.002962682	20.1	0.006229457
4	0.22711146	0.233627435	-0.002381846	20.1	-0.000513176
4	0.227099997	0.233336491	-0.002810673	20.1	0.007408604
5	0.227057866	0.23456618	-0.004698371	20.4	0.011791889
5	0.226885327	0.233098705	-0.00430683	20.4	0.005451892
5	0.226945242	0.231987128	-0.004290675	20.4	-0.002490076
6	0.2273599	0.225666262	-0.004572132	20.8	0.013834486
6	0.227943749	0.224230085	-0.003618334	20.8	0.018939721
6	0.227250526	0.224041882	-0.003623013	20.8	0.004673221
12.5	0.227376477	0.231819769	0.000727124	20.8	0.003855419
12.5	0.227235539	0.230309799	0.001491455	20.8	-0.001284131
12.5	0.227386727	0.230010716	0.001996887	20.8	0.013014957
2	0.321472955	0.279504754	-0.000623859	19.8	0.008159005
2	0.321197502	0.300228188	0.000941651	19.9	0.001447209
2	0.321495208	0.298693083	-0.00063213	20	-0.002920676
4	0.321377466	0.301847166	-0.003125058	20.1	0.00961854
4	0.321462521	0.297118555	-0.003889886	20.1	0.005439349
4	0.321501275	0.295329268	-0.00229334	20.1	0.00304752
5	0.321505522	0.299940475	-0.004207086	20.6	0.002670084
5	0.321391184	0.298187556	-0.004255199	20.5	0.016177858
5	0.321745674	0.297176717	-0.004484399	20.5	0.008411085
6	0.321928669	0.292349108	-0.004370554	20.9	-0.000922079
6	0.32110057	0.290274497	-0.003159776	20.9	0.001448977
6	0.321262466	0.289706703	-0.003228226	20.9	0.011760426
12.5	0.321466141	0.297609329	0.001647921	20.8	0.008685359
12.5	0.321588433	0.295936314	0.002278034	20.8	0.006663667
12.5	0.321465251	0.294100193	0.002504138	20.8	0.001496539
0.5	0.043832227	0.077478968	0.00508687	19.2	0.074171121	HEC solution	GFA-20
0.5	0.043833377	0.078645202	0.004576683	19.2	0.080573416
0.5	0.043681436	0.077437387	0.002477442	19.3	0.06228158
1	0.045422613	0.073372	0.051016622	19.4	0.075526933
1	0.043484483	0.068821939	0.067096056	19.2	0.05928806
1	0.043518144	0.069341703	0.067795316	19.5	0.071625752
2	0.043726734	0.058570084	0.107922287	17.3	0.063608069
2	0.045279052	0.056065925	0.118417371	17.6	0.059556958
2	0.045676204	0.058389243	0.117929571	17.6	0.056799822
3	0.045474555	0.053090263	0.145624432	20.5	0.064344327
3	0.04348189	0.05430296	0.152796792	20.4	0.05118157
3	0.045690421	0.055757307	0.152586639	20.8	0.048794845
4	0.045114073	0.053093506	0.161286307	21.1	0.049951346
4	0.045636427	0.05235552	0.164904413	21.3	0.043591046
4	0.045402302	0.050237181	0.165808108	21.5	0.04081236
5	0.045232851	0.052412756	0.170400318	21.2	0.046407517
5	0.043468755	0.051826674	0.173222056	21.3	0.040841421
5	0.043684171	0.055415731	0.173241689	21.5	0.053938501
6	0.04516096	0.056048171	0.174004824	21.2	0.049242977
6	0.043510802	0.054413057	0.173919833	21.5	0.039674871
6	0.043440481	0.055610897	0.174944738	21.6	0.05645445
0.5	0.083048772	0.101580812	0.010977317	19.1	0.110785805
0.5	0.083892328	0.103805698	0.008315463	19.3	0.111972226
0.5	0.08343787	0.104314818	0.012604404	19.3	0.114375995
1	0.081993315	0.093354958	0.144289991	19.4	0.090219566
1	0.084636093	0.092244491	0.145520126	19.3	0.095010903
1	0.084656987	0.094086942	0.147823471	19.8	0.088188159
2	0.085994845	0.077054324	0.23819971	17.4	0.065898056
2	0.08173733	0.076884886	0.239258281	17.9	0.069497391
2	0.082164515	0.076802499	0.237625221	17.9	0.067537927
3	0.085785063	0.074579341	0.291192683	20.4	0.064171328
3	0.081393948	0.071915507	0.298188734	20.4	0.053131241
3	0.081056841	0.072979697	0.298648276	20.8	0.060655509
4	0.081263142	0.072969313	0.312886012	21.3	0.050027608
4	0.081243056	0.072985514	0.320296991	21.2	0.063526856
4	0.081210436	0.074484053	0.320579989	21.5	0.042028283
5	0.086133291	0.073900269	0.32903933	21.3	0.051983162
5	0.085743675	0.073563	0.333534222	21.2	0.050757379
5	0.086058678	0.074424622	0.333900843	21.5	0.048779592
6	0.085238742	0.074446066	0.336544667	21.3	0.045989702
6	0.082270739	0.075299511	0.335842836	21.5	0.044418157
6	0.082276119	0.076352878	0.339202127	21.6	0.042787532
0.5	0.23496336	0.153049136	0.03409237	19	0.154060576
0.5	0.235159925	0.1545352	0.023340524	19.3	0.153275579
0.5	0.235520773	0.153040505	0.027971225	19.4	0.169220569
1	0.234669737	0.134250288	0.438937477	19.3	0.114331747
1	0.234957176	0.134149819	0.437974291	19.5	0.110737178
1	0.233919857	0.136414877	0.437711861	20	0.113931255
2	0.232246929	0.111102644	0.670963408	17.5	0.087506582
2	0.233524973	0.11132318	0.670987424	18.2	0.090293098
2	0.232580634	0.111737001	0.668825473	18.2	0.097072134
3	0.230908875	0.104340116	0.827091286	20.4	0.069516195
3	0.228597366	0.104644255	0.824628227	20.8	0.070322251
3	0.228667624	0.105307914	0.824462375	21	0.061169515
4	0.229635602	0.103705584	0.869093656	21.3	0.058513099
4	0.228605795	0.105190242	0.878538061	21.4	0.072518748
4	0.232124602	0.106371997	0.876571178	21.6	0.062972634
5	0.23258187	0.106931921	0.909618945	21.3	0.067086706
5	0.231877255	0.107117731	0.910200322	21.4	0.060726315
5	0.233767995	0.107126602	0.910359204	21.6	0.063482155
6	0.234399388	0.107705161	0.9195315	21.5	0.063157008
6	0.236138869	0.107480557	0.92456867	21.7	0.05645445
6	0.23413061	0.106314055	0.92382829	21.7	0.056416737
0.5	0.042179537	0.065733438	0.003260981	21.2	0.046837113	GFA-30
0.5	0.044552907	0.065655952	0.00310872	21.2	0.055193189
0.5	0.043883933	0.065462675	0.002166146	21.2	0.050052291
1	0.043850622	0.067624075	0.037076968	21.2	0.04722169
1	0.04393993	0.067407039	0.037785312	21.2	0.052807277
1	0.044494024	0.067824729	0.035276275	21	0.055568889
2	0.042283118	0.066930034	0.113339188	19.1	0.048055531
2	0.043551173	0.069515105	0.110407605	19.7	0.049200747
2	0.044699294	0.071272004	0.113665605	19.9	0.038919729
3	0.044343207	0.049348852	0.191459167	20.5	0.050802212
3	0.043223125	0.047450507	0.19103595	20.7	0.044448623
3	0.043822517	0.05085087	0.190162101	21.1	0.047639094
4	0.043684143	0.060899292	0.207052744	21.2	0.034081385
4	0.044683774	0.054059082	0.215569894	21.9	0.01973619
4	0.044088509	0.059014385	0.192914845	21.2	0.039234882
0.5	0.08134236	0.084923221	0.007029878	21.2	0.072382671
0.5	0.086361369	0.085265918	0.006888038	21.2	0.074778012
0.5	0.081135666	0.084780559	0.006302927	21.1	0.064831139
1	0.081119664	0.084888	0.086849402	21.2	0.067730349
1	0.081264499	0.085026894	0.086877243	21	0.069673536
1	0.081332647	0.083982492	0.079951763	19.1	0.052538724
2	0.082725015	0.085258755	0.241345192	19.8	0.057224126
2	0.084029734	0.09042691	0.235643563	20.1	0.057204823
2	0.082658342	0.091573779	0.235050015	20.7	0.059988166
3	0.084332649	0.066826197	0.380841086	20.9	0.040653522
3	0.084061202	0.073648879	0.380441171	21.3	0.03830324
3	0.082648852	0.072994722	0.382381302	21.4	0.037093228
4	0.084272295	0.070746905	0.412254494	21.5	0.041642706
4	0.084441951	0.072135954	0.425024117	21.9	0.034910665
4	0.084168423	0.073206706	0.380236533	21.2	0.060206463
0.5	0.252734009	0.136306384	0.027212616	21.2	0.119326394
0.5	0.252974182	0.137168783	0.027052288	21.2	0.120067473
0.5	0.252520784	0.137039197	0.027098556	21	0.117331192
1	0.252785203	0.135787853	0.294120228	21	0.102314271
1	0.252099948	0.135940961	0.285756379	21	0.111029532
1	0.252316636	0.134951441	0.284469962	19.5	0.092366415
2	0.225933299	0.143781767	0.71363081	19.8	0.088291371
2	0.225935434	0.14276001	0.72235634	20.2	0.091111168
2	0.226764298	0.144428889	0.714420396	20.3	0.097071903
3	0.227361475	0.118320238	1.012100167	21.1	0.071572101
3	0.227205017	0.11259339	1.063533513	21.2	0.069186199
3	0.227230623	0.115842308	1.065547907	21.3	0.071158999
4	0.227309454	0.113731475	1.158905995	21.4	0.075542972
4	0.227816962	0.114676335	1.178983733	21.6	0.079954597
4	0.227919947	0.117090931	1.188874158	21.5	0.071162017
0.5	0.043823629	0.068101825	1.18E-05	18.2	0.046522	GFA-40
0.5	0.04669137	0.068425291	0.000129992	18.3	0.046895398
0.5	0.04358617	0.067580693	0.001165788	18.5	0.047283485
1	0.046827434	0.069647699	0.018032165	16.7	0.054063545
1	0.043970717	0.068742199	0.021707853	16.7	0.048086597
1	0.046759229	0.068090529	0.02160852	17.2	0.050467623
2	0.043994898	0.061509334	0.070449555	21.6	0.054658314
2	0.046581919	0.061696577	0.084683105	20.8	0.040054812
2	0.043606444	0.061088864	0.086512958	20.7	0.043601858
3	0.043637603	0.058436929	0.16448256	20.3	0.045695774
3	0.04657553	0.05949111	0.204574691	20.5	0.0313755
3	0.046697335	0.059533098	0.203926141	20.7	0.045288474
4	0.044654316	0.059838061	0.226193401	20.8	0.045641112
4	0.043364529	0.058615761	0.247253279	20.6	0.034894905
4	0.046570951	0.059441148	0.244273111	20.9	0.040822528
5	0.046467932	0.058385728	0.26026237	20.5	0.032095041
5	0.043605013	0.058875885	0.267974712	20.8	0.016209875
5	0.044466892	0.058271071	0.272688959	20.9	0.028166628
6	0.04320857	0.058831838	0.284994589	20.8	0.025349763
6	0.043346875	0.058839202	0.28817681	21.2	0.015016184
6	0.044447264	0.059658571	0.294057064	20.3	0.035305946
0.5	0.083399281	0.091420895	0.003907294	18.2	0.062787121
0.5	0.082047881	0.090717771	0.001267995	18.4	0.079472558
0.5	0.082422941	0.090592408	0.0003921	18.6	0.077101046
1	0.083165483	0.091898686	0.047157669	16.3	0.060367937
1	0.088252432	0.091254634	0.047141549	16.9	0.073917318
1	0.087972236	0.090648633	0.046867199	17.3	0.060414374
2	0.082229588	0.081628014	0.174231884	21.6	0.059596662
2	0.081846754	0.081495199	0.182822949	20.8	0.045624499
2	0.082321498	0.081665628	0.184032529	20.7	0.059177111
3	0.088134812	0.079455611	0.367210997	20.6	0.057855559
3	0.081836307	0.079413437	0.400578163	20.5	0.063499712
3	0.082999512	0.079572132	0.397111802	20.6	0.065888314
4	0.081676061	0.078084149	0.472696116	20.6	0.048207831
4	0.081515708	0.079703608	0.481403585	20.9	0.033899004
4	0.081553729	0.078848051	0.475241234	20.7	0.039852124
5	0.081317071	0.079347637	0.506373133	20.8	0.032744413
5	0.081389975	0.078968614	0.521533501	20.6	0.029552171
5	0.082978799	0.079150198	0.525566526	21	0.013653869
6	0.088096732	0.080071069	0.545218565	21.4	0.031738534
6	0.088174097	0.079089588	0.548509329	20.7	0.036494717
6	0.08803119	0.079242985	0.555862051	21.3	0.032500059
0.5	0.232833151	0.139413158	4.23E-05	18.2	0.099794884
0.5	0.229768396	0.139610257	0.003858717	18.4	0.083041397
0.5	0.229845091	0.14009644	0.003754055	18.6	0.095404194
1	0.22990975	0.142842801	0.117082558	15.7	0.092550601
1	0.229890755	0.139746243	0.164197609	17.1	0.097808531
1	0.230088082	0.139729933	0.16266559	17.3	0.093439934
2	0.238861208	0.128669931	0.365837609	21.6	0.08078075
2	0.235789392	0.127853797	0.56845079	20.8	0.07607858
2	0.235740123	0.128263862	0.57214757	20.7	0.085281154
3	0.237818741	0.124034163	1.130870935	20.3	0.063945379
3	0.235416827	0.124780226	1.126146281	20.5	0.079074787
3	0.237061267	0.124771882	1.124725969	20.6	0.061166272
4	0.237941447	0.121205851	1.31621622	20.3	0.060498582
4	0.236883838	0.122251463	1.317971721	20.7	0.05813042
4	0.23566458	0.12272981	1.312863207	20.9	0.076066784
5	0.235073698	0.122123853	1.394955818	20.7	0.05945996
5	0.234729397	0.121578461	1.419001441	20.9	0.068304338
5	0.236936662	0.122434403	1.429379939	20.9	0.066253458
6	0.235511673	0.12212627	1.473726919	21.4	0.061543519
6	0.236901485	0.122218874	1.49508605	20.8	0.061953099
6	0.236901485	0.122218874	1.501015864	21	0.063125279
